# Supplementary material for: Ni Nanoparticles Stabilized by Hyperbranched Polymer: Does the Architecture of the Polymer Affect the Nanoparticle Characteristics and Their Performance in Catalysis?
Source: Int J Mol Sci. 2022 Nov 10;23(22):13874. doi: 10.3390/ijms232213874 (PMC9696000; doi:10.3390/ijms232213874)
Supplement: Supplementary file 1 [file ijms-23-13874-s001.zip]

Archive with 1 entries (1 files):
- ijms-1966391-supplementary-done.pdf
